# Supplementary material for: Deep learning identifies Acute Promyelocytic Leukemia in bone marrow smears
Source: BMC Cancer. 2022 Feb 22;22:201. doi: 10.1186/s12885-022-09307-8 (PMC8864866; doi:10.1186/s12885-022-09307-8)
Supplement: Supplementary file 1 — Additional file 1. [file 12885_2022_9307_MOESM1_ESM.xlsx]

## Sheet: Tabelle1
manually labeled cells for CNN training	n	%
myeloblasts	2992	42.7
promyelocytes	1378	19.6
cells with Auer rods	130	1.9
faggot cells	41	0.6
erythroblasts	1496	21.3
monoblasts	414	5.9
myelocytes	516	7.4
lymphoblasts	46	0.7
smudge/not recognizalbe/other	1617
Supplementary Table 1. List of labeled cells for the training of cell-level classifiers
For the purpose of training convolutional neural nets to detect myeloblasts, promyelocytes and
cells with Auer rods at the cell level, we manually annotated cells subsequent to cell segmentation.
Cell-level classifiers acted as binary decision models, i. e. each individual model determined the absence
or presence of either myeloblasts, promyelocytes or cells with Auer rods. Additional labels were annotated
but no additional model training for other displayed cell types was performed.
